# Supplementary material for: High-quality bacterial genomes of a partial-nitritation/anammox system by an iterative hybrid assembly method
Source: Microbiome. 2020 Nov 6;8:155. doi: 10.1186/s40168-020-00937-3 (PMC7648391; doi:10.1186/s40168-020-00937-3)
Supplement: Supplementary file 3 — Additional file 2: File S1. Genome information of 49 MAGs reconstructed by using IHA workflow (See Additional file 2: File S1). File S2. Comparison of 26 MAG pairs reconstructed using hybrid and short reads only assembly approaches. (See Additional file 2: File S2). File S3. Nitrogen related marker genes in the PNA system. (See Additional file 2: File S3). [file 40168_2020_937_MOESM2_ESM.xlsx]

## Sheet: File S1
Binnig_steps	HMAGs_ID	final_MAGsID	contigs #	circular?	GC	completeness	contaiminastion	Genome size (bp)	N50 (bp)	maximum contig length (bp)	5S	16S	23S	tRNA	CDS	taxa
H1	H1bin.1	H1_BAC1	1		0.46045	98.51	0.297	3379405	3379405	3379405	1	1	1	40	3138	d__Bacteria;p__Bacteroidota;c__Bacteroidia;o__Cytophagales;f__Cyclobacteriaceae;g__;s__
H1	H1bin.2	H1_PLA1	1		0.6999	98.86	0	3610409	3610409	3610409	1	1	1	49	3039	d__Bacteria;p__Planctomycetota;c__Phycisphaerae;o__Phycisphaerales;f__SM1A02;g__;s__
H1	H1bin.3	H1_CFX1	3		0.56013	96.18	5.818	6842270	4569978	4569978	1	1	1	58	6043	d__Bacteria;p__Chloroflexota;c__Anaerolineae;o__Promineofilales;f__Promineofilaceae;g__;s__
H1	H1bin.4	H1_PLA2	1	circular	0.63294	96.59	0	3877392	3877392	3877392	1	1	1	51	3140	d__Bacteria;p__Planctomycetota;c__Phycisphaerae;o__;f__;g__;s__
H1	H1bin.5	H1_AMX1	1	circular	0.42534	100	1.648	3494899	3494899	3494899	1	1	1	47	3099	d__Bacteria;p__Planctomycetota;c__Brocadiae;o__Brocadiales;f__Brocadiaceae;g__Brocadia;s__
H1	H1bin.6	H1_AOB3	1		0.51158	99.97	0.264	2841742	2841742	2841742	1	1	1	43	2674	d__Bacteria;p__Proteobacteria;c__Gammaproteobacteria;o__Betaproteobacteriales;f__Nitrosomonadaceae;g__Nitrosomonas;s__
H1	H1bin.7	H1_ARM1	1	circular	0.60944	94.9	0.925	2897187	2897187	2897187	1	1	1	48	2665	d__Bacteria;p__Armatimonadota;c__Fimbriimonadia;o__Fimbriimonadales;f__Fimbriimonadaceae;g__;s__
H1	H1bin.8	H1_PLA3	1	circular	0.67295	96.59	0	3887419	3887419	3887419	1	1	1	53	3032	d__Bacteria;p__Planctomycetota;c__Phycisphaerae;o__;f__;g__;s__
H1	H1bin.9	H1_PLA4	1	circular	0.67198	97.72	0	3841330	3841330	3841330	1	1	1	54	3229	d__Bacteria;p__Planctomycetota;c__Phycisphaerae;o__Phycisphaerales;f__SM1A02;g__;s__
H1	H1bin.10	H1_AOB1	1	circular	0.49893	99.83	0	3278735	3278735	3278735	1	1	1	38	3122	d__Bacteria;p__Proteobacteria;c__Gammaproteobacteria;o__Betaproteobacteriales;f__Nitrosomonadaceae;g__Nitrosomonas;s__
H1	H1bin.12	H1_CFX2	4		0.53082	93.63	3.636	4790799	4742491	4742491	1	1	1	50	4575	d__Bacteria;p__Chloroflexota;c__Anaerolineae;o__Anaerolineales;f__envOPS12;g__;s__
H1	H1bin.13	H1_AOB2	1	circular	0.49502	99.94	0	3216784	3216784	3216784	1	1	1	39	3074	d__Bacteria;p__Proteobacteria;c__Gammaproteobacteria;o__Betaproteobacteriales;f__Nitrosomonadaceae;g__Nitrosomonas;s__
H1	H1bin.14	H1_BAC2	1		0.49495	96.99	1.092	2841677	2841677	2841677	2	2	2	44	2326	d__Bacteria;p__Bacteroidota;c__Kapabacteria;o__Kapabacteriales;f__Kapabacteriaceae;g__;s__
H1	H1bin.15	H1_PLA5	4		0.60997	97.72	1.136	5010908	3407903	3407903	1	1	1	52	4106	d__Bacteria;p__Planctomycetota;c__Phycisphaerae;o__;f__;g__;s__
H1	H1bin.16	H1_PLA6	2		0.64965	97.72	1.704	5025764	3821750	3821750	1	1	1	51	4074	d__Bacteria;p__Planctomycetota;c__Phycisphaerae;o__;f__;g__;s__
H1	H1bin.18	H1_PAT1	5		0.53431	73.76	8.91	1606284	1058359	1058359	1	1	1	51	1581	d__Bacteria;p__Patescibacteria;c__ABY1;o__Uhrbacterales;f__2-12-FULL-60-25;g__;s__
H2	H2bin.1	H2_CFX3	5		0.566	100	2.727	4684274	1285854	2111020	2	2	2	49	3904	d__Bacteria;p__Chloroflexota;c__Anaerolineae;o__SBR1031;f__UBA2796;g__;s__
H2	H2bin.2	H2_MYX1	5		0.698	93.87	2.58	9474575	3220291	3614261	1	1	1	79	8465	d__Bacteria;p__Myxococcota;c__Polyangia;o__Polyangiales;f__Polyangiaceae;g__;s__
H2	H2bin.7	H2_BAC3	1	circular	0.441	98.88	0	4212902	4212902	4212902	1	1	1	43	3318	d__Bacteria;p__Bacteroidota;c__Ignavibacteria;o__Ignavibacteriales;f__;g__;s__
H2	H2bin.9	H2_PRO1	1		0.686	91.01	1.535	3105498	3105498	3105498	1	1	1	51	2810	d__Bacteria;p__Proteobacteria;c__Gammaproteobacteria;o__;f__;g__;s__
H3	H3bin.1	H3_ACI1	2		0.538	96.58	2.564	2970818	1982296	1982296	1	1	1	47	2688	d__Bacteria;p__Acidobacteriota;c__Blastocatellia;o__Pyrinomonadales;f__Pyrinomonadaceae;g__OLB17;s__
H3	H3bin.2	H3_PRO2	13		0.702	81.69	0.934	3691677	733791	1237505	1	1	1	55	3513	d__Bacteria;p__Proteobacteria;c__Gammaproteobacteria;o__Burkholderiales;f__Burkholderiaceae;g__JOSHI-001;s__
H3	H3bin.5	H3_CFX4	4		0.667	93.06	0.99	3148103	1455083	1547226	1	1	1	48	3207	d__Bacteria;p__Chloroflexota;c__Dehalococcoidia;o__UBA2991;f__UBA2991;g__;s__
H3	H3bin.8	H3_PLA7	5		0.653	94.31	3.409	3868638	987207	1331095	1*partial	1	1	67	3180	d__Bacteria;p__Planctomycetota;c__;o__;f__;g__;s__
H3	H3bin.10	H3_PRO3	14		0.704	99.6	0.778	4393485	713119	756021	0	1	1	57	4069	d__Bacteria;p__Proteobacteria;c__Gammaproteobacteria;o__Burkholderiales;f__Palsa-1005;g__;s__
H3	H3bin.11	H3_NOB1	1	circular	0.599	96.76	5.227	4156062	4156062	4156062	1	1	1	46	3982	d__Bacteria;p__Nitrospirota;c__Nitrospiria;o__Nitrospirales;f__Nitrospiraceae;g__Nitrospira_A;s__
H4	H4bin.4	H4_PRO4	7		0.657	95.81	1.57	3725178	926903	1295040	0	1	1	56	3632	d__Bacteria;p__Proteobacteria;c__Gammaproteobacteria;o__Burkholderiales;f__Rhodocyclaceae;g__UTPRO2;s__
H4	H4bin.9	H4_MYX2	133		0.747	93.52	3.732	9598930	519493	1187405	1*partial	1	1	134	8217	d__Bacteria;p__Myxococcota;c__Polyangia;o__Haliangiales;f__Haliangiaceae;g__;s__
H4	H4bin.14	H4_PRO5	3		0.666	96.47	0.518	3031060	3026072	3026072	0	1	1	48	2975	d__Bacteria;p__Proteobacteria;c__Gammaproteobacteria;o__Burkholderiales;f__Rhodocyclaceae;g__UTPRO2;s__
H5	H5bin.1	H5_VER1	100		0.669	87.95	4.054	8217746	155573	417418	1	1	1	65	6442	d__Bacteria;p__Verrucomicrobiota;c__Verrucomicrobiae;o__Pedosphaerales;f__;g__;s__
H5	H5bin.4	H5_CFX5	7		0.549	99.09	0.909	8981375	1555394	2152663	2	2	2	62	7706	d__Bacteria;p__Chloroflexota;c__Anaerolineae;o__4572-78;f__;g__;s__
H5	H5bin.5	H5_SPI1	4		0.531	96.47	0	4128733	2456361	2456361	1	1	1	40	4087	d__Bacteria;p__Spirochaetota;c__Leptospirae;o__Leptospirales;f__;g__;s__
H5	H5bin.6	H5_PLA8	8		0.638	98.32	3.405	7236312	2007812	3259894	1	1	1	82	5688	d__Bacteria;p__Planctomycetota;c__;o__;f__;g__;s__
H5	H5bin.7	H5_VER2	6		0.627	99.31	0.68	6918426	1741341	2708247	1	1	1	59	5458	d__Bacteria;p__Verrucomicrobiota;c__Verrucomicrobiae;o__Verrucomicrobiales;f__Verrucomicrobiaceae;g__Prosthecobacter;s__
H5	H5bin.8	H5_BAC4	3		0.388	99.52	1.666	3186014	2101210	2101210	1	1	1	42	2670	d__Bacteria;p__Bacteroidota;c__Bacteroidia;o__AKYH767-A;f__OLB10;g__OLB10;s__
H5	H5bin.12	H5_BAC5	62		0.328	98.92	0.896	3315873	139303	279134	1	1	1	35	2946	d__Bacteria;p__Bacteroidota;c__Bacteroidia;o__Flavobacteriales;f__koll-22;g__;s__
H5	H5bin.15	H5_AOB4	19		0.506	96.59	1.463	2483958	397106	484419	1	1	1	36	2475	d__Bacteria;p__Proteobacteria;c__Gammaproteobacteria;o__Burkholderiales;f__Nitrosomonadaceae;g__Nitrosomonas;s__
H5	H5bin.16	H5_UNCL1	3		0.545	96.58	2.659	4583376	2292995	2292995	1*partial	1	1	49	3627	d__Bacteria;;c__;o__;f__;g__;s__
H5	H5bin.18	H5_VER3	17		0.611	99.31	2.739	4867987	430398	1045970	1	1	1	46	4092	d__Bacteria;p__Verrucomicrobiota;c__Verrucomicrobiae;o__Opitutales;f__Opitutaceae;g__;s__
H5	H5bin.20	H5_ACI2	20		0.643	91.73	3.623	5436390	906312	1514012	1	1	1	48	4893	d__Bacteria;p__Acidobacteriota;c__Acidobacteriae;o__Bryobacterales;f__Bryobacteraceae;g__UBA690;s__
H5	H5bin.21	H5_CFX6	2		0.525	92.72	0.909	2882106	1591266	1591266	1	1	1	48	2714	d__Bacteria;p__Chloroflexota;c__Anaerolineae;o__Anaerolineales;f__envOPS12;g__UBA12294;s__
H5	H5bin.22	H5_UNCL2	48		0.65	91.04	0	4976557	359819	1277840	1	1	1	47	4336	d__Bacteria;;c__;o__;f__;g__;s__
H5	H5bin.23	H5_CFX7	10		0.553	97.27	4.545	9416219	1433919	2437286	2	2	2	49	8105	d__Bacteria;p__Chloroflexota;c__Anaerolineae;o__4572-78;f__;g__;s__
H5	H5bin.24	H5_AMX2	13		0.41	97.8	4.395	4342478	1110016	1360123	1	1	1	47	4336	d__Bacteria;p__Planctomycetota;c__Brocadiae;o__Brocadiales;f__Brocadiaceae;g__;s__
H5	H5bin.25	H5_PRO6	28		0.701	99.29	2.012	5066124	670525	1060489	1	1	1	63	4779	d__Bacteria;p__Proteobacteria;c__Gammaproteobacteria;o__Burkholderiales;f__Burkholderiaceae;g__JOSHI-001;s__
H5	H5bin.26	H5_SPI2	4		0.346	100	0	3423352	2007153	2007153	1	2	2	37	3317	d__Bacteria;p__Spirochaetota;c__Leptospirae;o__Leptospirales;f__Leptospiraceae;g__;s__
H5	H5bin.27	H5_GWC	39		0.582	89.28	1.612	2617048	160081	318041	1	1	1	45	4116	d__Bacteria;p__GWC2-55-46;c__GWC2-55-46;o__GWC2-55-46;f__GWC2-55-46;g__;s__
H5	H5bin.31	H5_BAC6	4		0.348	99.44	0	3824273	2407978	2407978	1	1	1	44	3310	d__Bacteria;p__Bacteroidota;c__Ignavibacteria;o__Ignavibacteriales;f__Ignavibacteriaceae;g__;s__
H5	H5bin.36	H5_AMX3	22		0.422	89.56	3.546	3885444	1572974	1633127	1	1	1	45	4042	d__Bacteria;p__Planctomycetota;c__Brocadiae;o__Brocadiales;f__Brocadiaceae;g__Brocadia;s__

## Sheet: File S2
	HCBHA MAGs	SRs-only assembled MAGs
Average contigs number	2.3	62
Median contigs number	1.5	42
Average N50 (Kbp)	2827	181
Median N50 (Kbp)	3001	175
Average genome size (Mbp)	3.873	3.609
Median genome size (Mbp)	3.553	3.373
Average completeness (%)	97.22	94.73
Average contamination (%)	1	0.94
Average proportion of identical genes (%)	87.5	97.2
Median proportion of identical genes (%)	89.6	98.3

## Sheet: File S3
	ammonia to NH2OH			NH2OH to nitrite		ammonia + nitrite to N2H4				nitrite to nitrate			nitrate to nitrite						nitrite to NO		NO to N2O			N2O to N2				nitrite to ammonia	NH2OH to ammonia
	amo			hao		hzs			hdh	nxr			nar				nap		nirK	nirS	nor			nos				NRF
	amoA	amoB	amoC	hao	hao-like	hzsA	hzsB	hzsC	hdh	nxrA	nxrB	nxrC	narG	narH	narJ	narI	napA	napB	nirK	nirS	norB	norC	norZ	nosD	nosL	nosY	nosZ	nrfA	hydroxylamine_reductase	NR
H3_ACI1													1	1		1										1	1
H5_ACI2													1																	1
H1_AMX1				8		2	2	2	2	2	2	2		1														1	1
H5_AMX2				7		1	1	1	4	1	1									1
H5_AMX3				5	2	2	2	2	1	1	1	1																1	1
H1_AOB1	3	3	5	3															1		1	1							3
H1_AOB2	3	3	4	3															1										3
H1_AOB3	2	2	2	6															1	1	1	1
H5_AOB4	2	2	2	2															1	1	1	1
H1_ARM1										1	1
H1_BAC1													1														1
H1_BAC2													2	1													1
H2_BAC3																											1	1
H5_BAC4																					1	1		1	1		1
H5_BAC5													1	1		1											1
H5_BAC6													1	1		1								1		1	2	1		1
H1_CFX1
H1_CFX2													1	1		1
H2_CFX3																			1
H3_CFX4										1	1			2													1
H5_CFX5																				1							1
H5_CFX6													2	3		2			1
H5_CFX7																				1							1	1
H5_GWC													2			1				1
H2_MYX1													1	2													1			1
H4_MYX2																											1			1
H3_NOB1					1					2	2	1				1			1
H1_PAT1
H1_PLA1
H1_PLA2				1						1	1
H1_PLA3										1	1																	1
H1_PLA4																											1			1
H1_PLA5				1						1	1						1				1
H1_PLA6				1						1	1
H3_PLA7														1
H5_PLA8				1						1	1										1
H2_PRO1													1	3						1
H3_PRO2													1	1		1				1									1
H3_PRO3										1	1		2	1						2
H4_PRO4																	1	1		2				2			1		1
H4_PRO5													1	1		1	1	1		2				2			1		1
H5_PRO6										1	1		1	1		1				1									1
H5_SPI1
H5_SPI2														1													1
H5_UNCL1													1	1		1					1		2					1
H5_UNCL2													1	1
H5_VER1				1						1										1	1
H5_VER2																			1								1			2
H5_VER3													1						1	1
